# Supplementary material for: Metabolomics-Based Screening of Inborn Errors of Metabolism: Enhancing Clinical Application with a Robust Computational Pipeline
Source: Metabolites. 2021 Aug 26;11(9):568. doi: 10.3390/metabo11090568 (PMC8470724; doi:10.3390/metabo11090568)
Supplement: Supplementary file 1 [file metabolites-11-00568-s001.zip]

Archive with 1 entries (1 files):
- metabolites-1322029-supplementary.mp4
